# Supplementary material for: Evolution of Immune Evasion and Host Range Expansion by the SARS-CoV-2 B.1.1.529 (Omicron) Variant
Source: mBio. 2023 Apr 3;14(2):e00416-23. doi: 10.1128/mbio.00416-23 (PMC10127688; doi:10.1128/mbio.00416-23)
Supplement: TABLE S1 [file mbio.00416-23-s0006.xlsx]

## Sheet: Sheet1
Donor ID	Vaccine name	Days post-vaccination (after 3rd dose)	Age	Gender	pVNT50
					WT	Omicron
1	Sinovac-CoronaVac	14	23	Male	85.1615	4.7709
2	Sinovac-CoronaVac	21	22	Female	279.521	271.929
3	Sinovac-CoronaVac	61	24	Female	194.326	16.9116
4	BBIBP-CorV	60	29	Female	69.4762	7.92099
5	Sinovac-CoronaVac	61	22	Male	40.748	12.0622
6	Sinovac-CoronaVac	31	24	Male	78.6184	23.3235
7	Sinovac-CoronaVac	61	24	Female	67.2113	15.2624
8	BBIBP-CorV	60	22	Male	272.513	24.6196
9	Sinovac-CoronaVac	61	22	Male	119.473	103.608
10	Sinovac-CoronaVac	61	36	Female	28.9104	9.76291
11	BBIBP-CorV	60	21	Male	94.6785	19.73
12	BBIBP-CorV	42	22	Female	182.602	39.5497
